# Supplementary material for: Dose-Intense Cisplatin-Based Neoadjuvant Chemotherapy Increases Survival in Advanced Cervical Cancer: An Up-to-Date Meta-Analysis
Source: Cancers (Basel). 2022 Feb 8;14(3):842. doi: 10.3390/cancers14030842 (PMC8834199; doi:10.3390/cancers14030842)
Supplement: Supplementary file 1 [file cancers-14-00842-s001.zip]

Archive with 2 entries (2 files):
- cancers-1512614-Supplementary Figures.pdf
- cancers-1512614-Supplementary Table.pdf
